# Supplementary material for: Venomics of Scorpion Ananteris platnicki (Lourenço, 1993), a New World Buthid That Inhabits Costa Rica and Panama
Source: Toxins (Basel). 2024 Jul 23;16(8):327. doi: 10.3390/toxins16080327 (PMC11360313; doi:10.3390/toxins16080327)
Supplement: Supplementary file 1 [file toxins-16-00327-s001.zip]

Archive with 1 entries (1 files):
- toxins-3088964-supplementary.xlsx
