# Supplementary material for: Venomics of Scorpion Ananteris platnicki (Lourenço, 1993), a New World Buthid That Inhabits Costa Rica and Panama
Source: Toxins (Basel). 2024 Jul 23;16(8):327. doi: 10.3390/toxins16080327 (PMC11360313; doi:10.3390/toxins16080327)
Supplement: Supplementary file 1 [file toxins-16-00327-s001.zip › toxins-3088964-supplementary.xlsx]

## Sheet: Hoja1
	Supplemental Table S1:		Proteomic profiling of the venom of Ananteris platnicki (Costa Rica) (*)
#	Protein family	Accession	-10lgP	Cov (%)	#Pept	#Unique	Avg. Mass	Match description, Species	Supporting unique peptides	-10lgP	Mass	Length	ppm	m/z	z	PTM (**)	Enzyme
1	Na+ channel	A0A2I9LP93	59.16	10	1	1	9209	NaTx, Centruroides hentzi	K.ISC(+57.02)VINSK.F	59.16	919.48	8	0.4	460.747	2	Carbamidomethylation	Trypsin
2	Na+ channel	A0A2I9LPA6	48	12	1	1	9073	NaTx, Centruroides hentzi	S.GYPMTRDGC(+57.02)K.I	48	1183.51	10	-1.1	592.76	2	Carbamidomethylation	Trypsin
3	Na+ channel	A0A0U1S617	75.9	20	2	2	10556	LCN-type CS-alpha/beta domain-containing protein, Isometrus maculatus	K.QTNEFC(+57.02)DKVC(+57.02)K.L	51.16	1427.62	11	-0.3	476.88	3	Carbamidomethylation	Trypsin
									D.GYYGC(+57.02)QK.Q	49.47	874.364	7	0.1	438.19	2	Carbamidomethylation
4	Na+ channel	A0A0U1SPD0	74.97	19	2	2	11321	LCN-type CS-alpha/beta domain-containing protein, Isometrus maculatus	R.C(+57.02)WC(+57.02)EYLEDK.D	52.5	1301.51	9	3.3	651.762	2	Carbamidomethylation	Trypsin
									N.LLGENQ(+.98)YC(+57.02)R.Q	44.9	1152.52	9	0.9	577.269	2	Deam (NQ); Carbamidomethylation
5	Na+ channel	A0A0U1TZ19	50.6	9	1	1	9233	LCN-type CS-alpha/beta domain-containing protein, Isometrus maculatus	Y.C(+57.02)YGLPDK.E	50.6	851.38	7	7.7	426.7	2	Carbamidomethylation	Trypsin
6	Na+ channel	A0A0U1S5U0	56.7	8	1	1	10794	Neurotoxin LmNaTx9, Lychas mucronatus	K.IEC(+57.02)VINNK.Y	55.84	988.501	8	0.2	495.258	2	Carbamidomethylation	Trypsin
7	Na+ channel	A0A7S8RFZ4	106.5	30	2	2	9382	Sodium channel toxin Ts1, Tityus serrulatus	K.LSC(+57.02)FIRPSGYC(+57.02)GR.E	78.29	1571.73	13	0.2	524.919	3	Carbamidomethylation	Trypsin
									C.KEGYLMDHEGC(+57.02)K.L	65.4	1465.63	12	7.3	489.55	3	Carbamidomethylation
8	Na+ channel	A0A146CJ25	152.4	25	1	3	11083	Venom peptide meuPep27, Mesobuthus eupeus	K.LHGVQYGYC(+57.02)YNSR.C	52.62	1615.72	13	1	808.868	2	Carbamidomethylation	Trypsin
									Q.YGYC(+57.02)YNSR.C	73	1081.43	8	9.9	541.72	2	Carbamidomethylation
									K.IC(+57.02)KLHGVQYGYC(+57.02)YNSR.C	55.2	2016.93	16	11.9	505.24	4	Carbamidomethylation
9	Na+ channel	A0A1V1WBQ9	40.2	6	1	1	14260	Putative Na+ channel toxin, Superstitionia donensis	K.DC(+57.02)Q(+.98)DVC(+57.02)KK.K	40.2	1052.43	8	7.8	527.22	2	Carbamidomethylation	Trypsin
10	Na+ channel	A0A1E1WW03	136.33	14	5	5	9273	Putative sodium channel toxin, Tityus obscurus	A.NILC(+57.02)YC(+57.02)YGLPDK.A	49.1	1514.69	12	1.5	758.34			Trypsin
									N.ILC(+57.02)YC(+57.02)YGLPDK.A	40.3	1400.65	11	11.2	701.33
									I.LC(+57.02)YC(+57.02)YGLPDK.A	64.9	1287.56	10	13.8	644.79	2	Carbamidomethylation
									C.YC(+57.02)YGLPDK.A	61.3	1014.45	8	13.5	508.23
									Y.C(+57.02)YGLPDK.A	61.1	851.38	7	14.1	426.7
11	Na+ channel	Q6WJF5	55.1	13	1	1	11329	Lipolysis-activating peptide 1-alpha chain, Mesobuthus martensii	K.YYC(+57.02)TILGENEYC(+57.02)R.K	55.1	1739.73	13	0.1	870.871	2	Carbamidomethylation	Trypsin
12	Na+ channel	D9U2A2	120.38	12	3	3	10464	Lipolysis-activating peptide 1-beta chain, Lychas mucronatus	K.QTDAFC(+57.02)DKVC(+57.02)K.L	73.67	1370.6	11	3.2	686.307	2	Carbamidomethylation	Trypsin
									K.QTDAFC(+57.02)DK.V	62.04	983.402	8	2.1	492.709	2	Carbamidomethylation
									A.FC(+57.02)DKVC(+57.02)K.L	47.05	955.426	7	2.5	478.721	2	Carbamidomethylation
13	Na+ channel	A0A0U1S5U0	51.68	8	1	1	10794	Neurotoxin LmNaTx9, Lychas mucronatus	E.RSDTIAHE.S	50.25	927.441	8	-1.3	464.727	2		V8
14	K+ channel	A0A5P8U2N2	83.28	35	2	2	4196	Toxin (Frag.), Mesobuthus eupeus	R.LNKKC(+57.02)NSDSDC(+57.02)C(+57.02)R.Y	49.76	1655.68	13	13.5	552.909	3	Carbamidomethylation	Trypsin
									K.C(+57.02)NSDSDC(+57.02)C(+57.02)R.Y	58.4	1172.36	9	0.6	587.19	2	Carbamidomethylation
15	K+ channel	A0A1E1WVV4	40	10	1	1	9994	Putative potassium channel toxin, Tityus obscurus	K.FC(+57.02)EDHC(+57.02)AAK.N	40	1136.44	9	5.8	569.23	2	Carbamidomethylation	Trypsin
16	K+ channel	A0A5P8U2Q6	44.53	12	1	1	6941	Toxin (Frag.), Mesobuthus eupeus	N.ASDGFC(+57.02)R.Q	44.53	811.328	7	1.2	406.672	2	Carbamidomethylation	Trypsin
17	Amylase	A0A1E1WVL9	129.41	6	3	3	59579	Alpha-amylase (Frag.), Tityus obscurus	R.NSDLTC(+57.02)GNGWVC(+57.02)EHR.W	71.56	1803.74	15	-0.2	602.254	3	Carbamidomethylation	Trypsin
									R.YQPVSYK.L	57.84	883.444	7	1.6	442.73	2
									K.HLGDIIR.K	52.02	822.471	7	-0.8	412.243	2
18	Amylase	A0A1W7RB82	142.68	6	3	2	61383	Alpha-amylase, Hadrurus spadix	K.MATAFMLAWPYGLPR.I	75.08	1723.86	15	6.5	862.942	2		Trypsin
									K.HMWPGDLK.I	71.55	982.47	8	-0.9	492.242	2
19	CRISP	A0A2I9LNV7	110.71	6	3	2	47346	Cysteine-rich secretory protein, Centruroides hentzi	K.C(+57.02)PGNTC(+57.02)C(+57.02)GEHC(+57.02)K.T	65.97	1478.52	12	8.4	493.85	3	Carbamidomethylation	Trypsin
									K.VGKPC(+57.02)DK.C	49.31	802.401	7	13.9	402.213	2	Carbamidomethylation
20	CRISP	T1DPC1	122.43	4	3	2	47078	CAP-Lyc-1, Lychas buchari	R.KSPSYVGLC(+57.02)K.V	83.07	1137.59	10	0.1	569.8	2	Carbamidomethylation	Trypsin
									P.SYVGLC(+57.02)K.V	50.62	825.405	7	0	413.71	2	Carbamidomethylation
21	Hyaluronidase	A0A7T9L322	106.66	5	2	1	47549	Hyaluronidase, Androctonus crassicauda	K.C(+57.02)KGNYTGR.Y	49.75	954.434	8	1.1	478.225	2	Carbamidomethylation	Trypsin
22	Metalloprotease	A0A2I9LP68	47.83	2	1	1	44003	Metalloproteinase, Centruroides hentzi	K.FSPC(+57.02)SKK.S	47.83	852.416	7	0.5	427.216	2	Carbamidomethylation	Trypsin
23	Metalloprotease	A0A2I9LP89	163.09	5	4	3	44335	Metalloproteinase, Centruroides hentzi	E.TAHLIGSPHDGE.G	79.88	1232.58	12	-0.3	411.867	3		V8
									E.TAHLIGSPHDG.E	60.82	1103.54	11	-0.5	552.775	2
									E.TAHLIGSPHD.G	87.92	1046.51	10	0.9	524.265	2
24	Metalloprotease	A0A1E1WVW3	116.48	4	2	1	44402	Putative metalloproteinase, Tityus obscurus	E.SAHILGSPHD.G	86.58	1032.5	10	3.5	517.259	2		V8
25	Peptidase	A0A1W7RA38	84.57	1	2	1	79860	Neprilysin, Hadrurus spadix	R.ESYLAYRR.W	53.62	1056.54	8	1.9	529.276	2		Trypsin
26	Peptidase	A0A2I9LNV0	83.84	3	1	1	42824	Cathepsin D-like aspartic peptidase 1 protein, Centruroides hentzi	K.LVDRPVFSFYLNR.N	83.84	1624.87	13	-0.7	542.631	3		Trypsin
27	Peptidase	A0A1E1WWB8	72.33	2	1	1	71640	Angiotensin-converting enzyme, Tityus obscurus	N.KPSLDVTPQM(+15.99)K.A	72.33	1258.66	11	0.5	630.337	2	Oxid (M)	Trypsin
28	Peptidase	A0A1W7RAL3	114.12	4	4	4	113161	Aminopeptidase, Hadrurus spadix	R.YLATTHFEATSAR.S	67.18	1466.72	13	1.8	489.913	3		Trypsin
									R.SAFPC(+57.02)FDEPAMK.S	39.78	1398.59	12	0.1	700.305	2	Carbamidomethylation
									R.FDYNEVK.T	38.16	913.418	7	-0.6	457.716	2
									R.SVVYSAGVK.Y	48.25	908.497	9	0.2	455.256	2
29	Peptidase	A0A0U1SF04	82.18	8	2	1	23077	Peptidase M14 carboxypeptidase A domain-containing prot (Frag), Isometrus maculatus	R.GNANGVDLNR.D	56.17	1028.5	10	1.5	515.258	2		Trypsin
30	Serine protease	A0A0U1S633	83.71	8	1	1	28005	Peptidase S1 domain-containing protein (Frag.), Isometrus maculatus	K.NYGN(+.98)DGVC(+57.02)EGDSGGPLVVK.K	83.71	1936.85	19	2.4	969.433	2	Deam (NQ); Carbamidomethylation	Trypsin
31	Oxidase	A0A7S8RGB6	108.57	7	2	2	39130	Putative peptidyl-glycine alpha-hydroxylating monooxygenase, Tityus serrulatus	R.DAPPLN(+.98)LPQGVGFK.V	78.74	1452.76	14	0.9	727.389	2	Deam (NQ)	Trypsin
									N.ETYLC(+57.02)TSFK.M	59.65	1147.52	9	2.4	574.77	2	Carbamidomethylation
32	Phospholipase A2	A0A1E1WVV6	47.72	4	1	1	21004	Putative phospholipase A2 (Frag), Tityus obscurus	K.SFLIFPGTK.W	62.48	1008.56	9	0.8	505.29	2		Trypsin
									K.EDYPIVK.C	49.8	862.444	7	-1.3	432.228	2
									Q.TPFDFAR.K	64.45	852.413	7	0.5	427.214	2
									K.WGIPIVR.D	47.72	839.502	7	0.1	420.758	2
33	Phospholipase A2	A0A1W7RA16	107.56	8	2	1	32629	Phospholipase A2, Hadrurus spadix	R.M(+15.99)VEIIEVNTYIGGKK.L	68	1708.91	15	-0.2	570.643	3	Oxid (M)	Trypsin
34	Phosphodiesterase	A0A1E1WVL0	45.34	3	1	1	46784	Uncharacterized protein, Tityus obscurus	K.KEDIPERWHYK.N	45.34	1499.75	11	0.3	500.925	3		Trypsin
35	unclassified	A0A1W7R968	45.83	3	1	1	32177	Venom protein, Hadrurus spadix	T.EPTWTTLR.V	45.83	1002.51	8	-0.1	502.264	2		Trypsin
36	unclassified	A0A2I9LPX8	46.9	7	1	1	13040	Venom protein, Centruroides hentzi	I.N(+.98)VPNVNGK.C	46.9	841.43	8	12.1	421.72	2	Deam (NQ)	Trypsin
37	unclassified	A0A2I9LPY9	78.5	8	1	1	12509	Venom protein, Centruroides hentzi	S.FDMALTC(+57.02)SR.I	56	1099.48	9	7.4	550.75	2	Carbamidomethylation	Trypsin
38	Hemocyanin	A0A1E1WWC5	306.05	30	21	12	71588	Putative hemocyanin subunit, Tityus obscurus	R.M(+15.99)IPFHNFDEKLEGYAPHLTSLISGLQYGSRPR.G	81.42	3688.85	32	1.6	923.22	4	Oxid (M)	Trypsin
									R.IFLGPKFDELGNILDVNEQRR.L	95.95	2472.31	21	-0.7	619.085	4
									K.LEGYAPHLTSLISGLQYGSRPR.G	99.08	2414.27	22	1.5	604.576	4
									R.IFLGPKFDELGNILDVNEQR.R	47.96	2316.21	20	1.1	773.079	3
									K.FDELGNILDVNEQRR.L	57.99	1816.91	15	1	606.643	3
									R.DLKDVDVQDMERWR.E	84.86	1803.86	14	0.3	602.293	3
									K.FDELGNILDVNEQR.R	42.68	1660.81	14	6.2	831.415	2
									R.DLKDVDVQDMER.W	77.6	1461.68	12	1.5	731.847	2
									R.FVPAETVNLAIK.E	75.4	1300.74	12	0.1	651.377	2
									R.FVDNIFQDYK.A	72.43	1287.61	10	-0.5	644.814	2
									R.MIPFHNFDEK.L	62.09	1276.59	10	0.6	426.538	3
									K.DFDDFFLLAK.Q	62.71	1229.6	10	2.8	615.807	2
39	G6PD	A0A1W7RAH3	112.95	11	4	3	36154	Glyceraldehyde-3-phosphate dehydrogenase, Hadrurus spadix	R.GAGQNIIPASTGAAK.A	60.2	1354.72	15	-0.1	678.367	2		Trypsin
									K.YDSTHGR.Y	53.01	834.362	7	-1.9	418.188	2
									K.LGINGFGR.I	48.42	832.456	8	-0.5	417.235	2
	(*) Minimal number of different isoforms detected, as defined by protein groups in PEAKS X, having at least 1 unique peptide
	(**) Oxid (M): oxidation (M); Deam (NQ): deamidation (NQ)
